# Supplementary material for: Therapeutic Patient Education in Adults with Chronic Lower Limb Musculoskeletal Pain: A Scoping Review
Source: Healthcare (Basel). 2026 Jan 23;14(3):290. doi: 10.3390/healthcare14030290 (PMC12897465; doi:10.3390/healthcare14030290)
Supplement: Supplementary file 1 [file healthcare-14-00290-s001.zip]

Archive with 1 entries (1 files):
- healthcare-4085082-supplementary.pdf
